# Supplementary material for: Clinical sensitivity and specificity of a high-throughput microfluidic nano-immunoassay combined with capillary blood microsampling for the identification of anti-SARS-CoV-2 Spike IgG serostatus
Source: PLoS One. 2023 Mar 23;18(3):e0283149. doi: 10.1371/journal.pone.0283149 (PMC10035827; doi:10.1371/journal.pone.0283149)
Supplement: S1 Checklist — (XLSX) [file pone.0283149.s001.xlsx]

## Sheet: Feuil1
	Clinical sensitivity and specificity of a high-throughput microfluidic nano-immunoassay combined with capillary blood microsampling for the identification of anti-SARS-CoV-2 Spike IgG serostatus
	1) Title	YES
	2) Structured summary, (see STARD for abstracts)	YES
		Available, here abstract follows eBioMedicine guidelines
	Introduction
	3) Scientific and clinical background, including the intended use and clinical role of the index test	YES
		(Introduction section)
	4) Study objectives and hypotheses	YES
		(Introduction section)
	Methods
	Study design
	5) Whether data collection was planned before	YES
		(Methods section)
	Participants
	6) Eligibility criteria	YES
		(Methods section)
	7) On what basis were participants identified	YES
		(Methods section)
	8) Where and when participants were identified	YES
		(Methods section)
	9) Consecutive, random or convenience series	YES
		(Methods section)
	Test methods
	10) a Index test	YES
		(Methods section)
	b Reference standard	YES
		(Methods section)
	11) Rationale for choosing reference	YES
		(Methods section)
	12) a definition and rationale for index test positivity cut-offs	YES
		(Results section)
	b definition and rationale for reference test positivity cut-offs	YES
		(Methods and Results section)
	13) a were clinical information and reference standard results available to performers of the index test?	YES
	b were clinical information and reference standard results available to assessors of the index test?	YES
	Analysis
	14) Methods for estimating or comparing measures of diagnostic accuracy	YES
		(Results)
		ROC curve, AUC, maximum likelihood for positivity threshold, sensitivity, specificity, percentage agreement, Kappa coefficient, accuracy, PPV, NPV
	15) Indeterminate results	YES
		(Methods and results)
		Index test: no indeterminate results
		Reference test: no indeterminate results
		Euroimmun test: indeterminate results below positivity threshold considered negative
	16) Missing results	The missing results were not considered in the analysis
	17) Analyses of variability in diagnostic accuracy	YES
		95% confidence interval provided for reported AUC, sensitivity, specificity, Kappa coefficient
	18) Intended sample size and how it was determined	YES
		(Methods)
	Results
	Participants
	19) Flow of participants	YES
		(Results, Figure 1)
	20) Baseline demographic and clinical characteristics of participants	YES
		(Results)
	21) a Distribution of severity	YES
		(Discussion)
	b Distribution of alternative diagnoses	Not considered
	22) time interval or clinical intervention between index test and reference standard	YES
		(Methods)
		Venipuncture and microsampling performed on the same day
	Test results
	23) cross tabulation of index results by the results of the reference standard	YES
		(Data supplement)
	24) Estimates of diagnostic accuracy and their precision	YES
		(Results, Table 1, Figure 5)
	25) Adverse events	YES
		No adverse events communicated from venipuncture or microsampling
	Discussion
	26) Study limitations, source of potential bias, statistical uncertainty and generalisability	YES
		(Discussion)
	27) Implications for practice, including the intended use and clinical role of the index test	YES
		(Introduction, Discussion)
	Other information
	28) Registration number and name of registry	YES
		(Methods)
	29) Where the full study protocol can be accessed	YES
		(Methods)
	30) Sources of funding and other support; role of funders	YES
		(Methods)
