# Supplementary material for: Clinical sensitivity and specificity of a high-throughput microfluidic nano-immunoassay combined with capillary blood microsampling for the identification of anti-SARS-CoV-2 Spike IgG serostatus
Source: PLoS One. 2023 Mar 23;18(3):e0283149. doi: 10.1371/journal.pone.0283149 (PMC10035827; doi:10.1371/journal.pone.0283149)
Supplement: S1 Table — (XLSX) [file pone.0283149.s004.xlsx]

## Sheet: Chip1
		Roche Signal	Roche result		Euroimmun ratio	Euroimmun result		NIA Serum	NIA Serum SD	NIA Serum result		NIA Mitra	NIA Mitra SD	NIA Mitra result		NIA test strips	NIA test strips SD	NIA test strips result		NIA Hemaxis	NIA Hemaxis SD	NIA Hemaxis result		NIA DBS-A	NIA DBS-A SD	NIA DBS-A result
001-C-Hcw		201	pos									5182	959.759	pos		779	228.291	pos		1709	809.996	pos
002-C-Hcw		729	pos
003-C-Hcw		481	pos
004-C-Hcw		389	pos		1.90336	pos		22172.5	7675.05	pos
005-C-Hcw		17.3	pos		0.421314	neg		8933	1249.05	pos
006-C-Hcw		5000	pos									16108.8	3198.24	pos		5051.67	528.432	pos		4461.75	1839.86	pos
007-C-Hcw		95.4	pos		0.959124	indiscriminate		19039.5	1286.92	pos
008-C-Hcw		298	pos		2.99971	pos		41403.2	6498.58	pos
009-C-Hcw		224	pos		1.53226	pos		8055.75	1082.6	pos		3723.25	235.241	pos		-598.667	1142.32	neg		1728	105.303	pos
010-C-Hcw		470	pos		3.17109	pos		23597.2	3671.09	pos		8169	1040.18	pos		710.333	291.927	pos		2531.33	504.016	pos		3907.75	713.819	pos
011-C-Hcw		94	pos		1.04876	indiscriminate		25716	3331.83	pos		2563	583.226	pos		-3371	5205.83	neg		1892.75	181.493	pos
013-C-Hcw		305	pos		1.38219	pos		13993	2055.11	pos		2954.25	358.261	pos		-581.333	563.582	neg		1635.25	96.4171	pos
014-C-Hcw		57.5	pos		0.723796	neg		10804.5	944.095	pos
015-C-Hcw		5000	pos		7.01693	pos		59744.8	1358.99	pos		18314.5	1955.53	pos		5475	186.663	pos		8436.75	1489.14	pos		9250.75	2476.72	pos
016-C-Hcw		43.9	pos		0.602336	neg		28224.2	7720.63	pos
017-C-Hcw		239	pos		2.59854	pos		55884.5	3361.73	pos
018-C-Hcw		364	pos		2.37664	pos		53501	2943.78	pos
019-C-Hcw		52.4	pos		0.625693	neg		4521	97.6627	pos		2930.5	132.153	pos		51.6667	49.6622	pos		1649.75	934.892	pos
020-C-Hcw		74.7	pos		0.651387	neg		16205.2	812.47	pos		2930.75	514.03	pos		-1749.33	1151.5	neg	undersampled	1165.25	530.459	neg
021-C-Hcw		156	pos		1.64263	pos		29661.5	2737.03	pos
022-C-Hcw		48.2	pos		0.485839	neg		8436	1333.34	pos		1744	237.821	neg		125	233.476	pos		1023.25	429.689	neg		787.75	526.73	neg
023-C-Hcw		286	pos		2.27912	pos		48159.2	2509.87	pos
024-C-Hcw		47.5	pos		1.08993	indiscriminate		28139.5	3366.91	pos		3035.5	365.758	pos		-332.333	974.198	neg		1186.25	337.688	neg
025-C-Hcw		1087	pos		4.96438	pos		45360.8	7101.58	pos
026-C-Hcw		12.6	pos		0.412847	neg		7848.75	732.19	pos
027-C-Hcw		158	pos		1.44409	pos		20033	2893.63	pos	undersampled	2151	368.969	pos	undersampled	210	32.909	pos	undersampled	1388.75	98.6691	neg
028-C-Hcw		449	pos		1.61343	pos		22449.2	3273.75	pos		3587.25	593.461	pos		334.667	72.2519	pos		1384.5	111.703	pos		2614	855.332	pos
029-C-Hcw		1575	pos								undersampled	13991	3190.6	pos		3791.33	183.091	pos	undersampled	676.25	419.151	neg
030-C-Hcw		2.42	pos		0.331387	neg		7878.75	920.2	pos	undersampled	1684	174.957	neg		-363.667	320.857	neg		1161	41.7293	neg
031-C-Hcw		717	pos		3.72876	pos		57866.8	4278.05	pos
032-C-Hcw		218	pos
033-C-Hcw		78.8	pos		1.13635	pos		21909.2	1814.55	pos
034-C-Hcw		290	pos		4.16029	pos		47317.2	1884.17	pos
035-C-Hcw		27.9	pos		0.546569	neg		10091.2	907.082	pos		2097	140.15	pos		-1.66667	65.615	neg		1301	143.048	neg		2414.75	626.592	pos
036-C-Hcw		118	pos		1.11504	pos		22494.5	409.916	pos		2721.25	332.515	pos		2363.67	1431.14	pos	undersampled	1250.75	158.534	neg
037-C-Hcw		52.2	pos		0.823358	indiscriminate		9286	951.814	pos
038-C-Hcw		337	pos		3.04584	pos		47374	6688.5	pos
039-C-Hcw		383	pos		4.15679	pos		61404.8	510.831	pos		14672.8	3362.17	pos		2272	393.547	pos		3514.25	1244.53	pos
040-C-Hcw		32.1	pos		0.483212	neg		16073.8	2736.04	pos		2301.25	360.554	pos		-1011.33	2185.41	neg		1545.5	328.997	pos		1488	360.053	pos
041-C-Hcw		2439	pos		7.5892	pos		54824.8	1212.12	pos
042-C-Hcw		105	pos		1.12234	pos		20787.2	2470.04	pos
043-C-Hcw		70.3	pos		1.30015	pos		16979.5	1457.61	pos
044-C-Hcw		102	pos		1.01547	indiscriminate		49570.5	6142.67	pos		4073	119.853	pos		154	718.967	pos		3985.75	1222.47	pos		6357	2101.74	pos
045-C-Hcw		76.7	pos		0.738394	neg		18108	1821.6	pos
046-C-Hcw		594	pos		4.23806	pos		52990.5	10209.1	pos		7136.75	500.473	pos		1954.33	53.5288	pos		2556.25	1160.76	pos
047-C-Hcw		16.7	pos		0.513285	neg		7798.75	773.546	pos
048-C-Hcw		45.7	pos		0.821898	indiscriminate		19069.8	3715.68	pos
049-C-Hcw		220	pos		1.42861	pos		32767	6426.36	pos		2538.25	447.349	pos		-824.333	832.475	neg		2623.25	263.642	pos
050-C-Hcw		88.4	pos		0.812555	indiscriminate		25559.5	3040.17	pos		3152	472.172	pos		206.667	96.3812	pos		1297	232.584	neg
051-C-Hcw		5000	pos		9.02219	pos		61433	248.066	pos		59212	1276.2	pos		7301.33	704.988	pos		16713.8	3799.94	pos		42700	15054.7	pos
052-C-Hcw		30.1	pos		0.458102	neg		11405.8	2544.73	pos		2468	230.93	pos		-1392.33	1344.6	neg		1595.75	105.645	pos
053-C-Hcw		457	pos		4.16788	pos		57924.5	5871.29	pos
054-C-Hcw		97.7	pos		0.759124	neg		45391.8	10239	pos		4822.5	437.862	pos		177.333	170.242	pos	undersampled	1068	472.695	neg
055-C-Hcw		15.7	pos		0.433285	neg		13209	1944.23	pos
056-C-Hcw		324	pos		3.73839	pos		56935.2	535.654	pos
057-C-Hcw		922	pos									7129.5	440.75	pos		948.333	322.804	pos		4110	950.24	pos		6771.5	941.086	pos
058-C-Hcw		191	pos		2.39299	pos		41965.8	8783.44	pos
059-C-Hcw		346	pos		2.24613	pos		54499	2124.05	pos		4469.75	759.633	pos		-62.6667	564.978	neg		2340.5	680.522	pos		4760	1687.45	pos
060-C-Hcw		349	pos									4893	727.4	pos		457	419.036	pos		2185.5	948.151	pos
061-C-Hcw		125	pos		1.04613	indiscriminate		26602.8	4580.14	pos
062-C-Hcw		66	pos		1.06248	indiscriminate		14861	2219.69	pos
063-C-Hcw		214	pos		1.0438	indiscriminate		43531.5	5205.86	pos
064-C-Hcw		146	pos		1.04759	indiscriminate		20170.8	2182.31	pos
065-C-Hcw		42.8	pos		0.531679	neg		18305.5	2701.34	pos		3829	605.502	pos		-1789.33	1421.55	neg		2207.75	404.371	pos
066-C-Hcw		224	pos		2.51445	pos		46824.5	6571.13	pos		6249	1424.9	pos		172.333	966.102	pos		3623.75	2036.14	pos
067-C-Hcw		160	pos		1.56409	pos		24813.5	2078.61	pos		2913.75	495.369	pos		216.667	217.673	pos		1478.25	167.157	pos		3874.25	586.772	pos
068-C-Hcw		130	pos		2.03445	pos		38085.5	3305.8	pos		6942	812.688	pos		-3384	3233.23	neg		2119.75	416.155	pos
069-C-Hcw		10.8	pos		1.4365	pos		41017	2560.96	pos
070-C-Hcw		126	pos		1.49051	pos		25019.2	3497.07	pos		2375.75	73.3638	pos		-540.333	519.338	neg		2072.25	874.374	pos		2324	451.961	pos
071-C-Hcw		93.6	pos		1.03796	indiscriminate		9892	1625.51	pos		2278.5	304.917	pos		-1251.33	887.719	neg		1442.75	78.5849	pos		1099.75	560.379	neg
072-C-Hcw		122	pos		0.92438	indiscriminate		19424.8	1556.85	pos
073-C-Hcw		145	pos		1.80088	pos		23232	1778.62	pos
075-C-Hcw		125	pos		2.36584	pos		41079.2	4467.79	pos		9830.25	1332.26	pos		153	775.112	pos		1647.75	589.001	pos
076-C-Hcw		28.8	pos		0.641752	neg		15894.8	3474.01	pos
077-C-Hcw		105	pos		1.43533	pos		20359.2	2278.59	pos		4409.25	460.339	pos		163.333	98.3328	pos		2573.5	984.041	pos
078-C-Hcw		14.7	pos		0.470365	neg		20802.5	4097.19	pos		3936.5	407.587	pos		-73.6667	236.635	neg		1846.5	155.856	pos		2860.75	1232.9	pos
079-C-Hcw		193	pos		1.59036	pos		46159.8	4387.37	pos		5586.5	820.637	pos		831.667	213.844	pos		2247.25	426.585	pos		3974.5	1707.21	pos
080-C-Hcw		27.6	pos		1.0365	indiscriminate		9148.75	737.225	pos		2491.5	292.239	neg		-927	822.665	neg		1237	653.152	neg		2102.5	926.485	pos
081-C-Hcw		70.3	pos		0.976642	indiscriminate		28770.5	4312.12	pos		4387.25	304.094	pos		109.667	60.1775	pos	undersampled	980.75	433.789	neg
082-C-Hcw		283	pos		1.88555	pos		21310.5	2384.12	pos	undersampled	2789.25	97.9094	pos		-1906.33	2247.97	neg	undersampled	1280.5	151.236	neg
083-C-Hcw		111	pos		1.18978	pos		22094.5	4178.57	pos		3022.25	311.945	pos		-49.3333	740.601	neg		1472.75	297.639	pos
084-C-Hcw		186	pos		3.85285	pos		32686.5	5790.47	pos
085-C-Hcw		109	pos		0.665985	neg		24349.8	2354.31	pos
086-C-Hcw		1535	pos		3.39358	pos		34783.2	6941.56	pos		5096.75	1109.87	pos		1230	330.474	pos		2553.5	815.281	pos		4588.25	1235.92	pos
087-C-Hcw		194	pos		1.49372	pos		17015.2	2158.91	pos
088-C-Hcw		66	pos		1.22044	pos		9035.75	1209.76	pos
089-C-Hcw		608	pos		3.51533	pos		39791.5	3873.27	pos
090-C-Hcw		72.1	pos		0.769927	neg		1132.5	255.106	neg		4526.25	303.974	pos		195.333	612.489	pos		1812.25	451.441	pos		2573.25	1300.77	pos
091-C-Hcw		76.1	pos		1.31182	pos		10866.5	1864.4	pos
092-C-Hcw		166	pos					23304.8	3681.57	pos
093-C-Hcw		327	pos		2.26715	pos		25733	2923.26	pos
094-C-Hcw		468	pos		2.96409	pos		32308.8	5124.72	pos		4516.25	578.827	pos		737.667	390.323	pos		2665.5	715.386	pos
096-C-Hcw		1131	pos		4.18628	pos		48910.2	5878.96	pos
098-C-Hcw		57.3	pos		0.887007	indiscriminate		9437.5	1124.87	pos		2496	267.158	pos		-19.3333	45.5448	neg		1527.5	371.313	pos
099-C-Hcw		416	pos		2.21314	pos		21121.5	3771.69	pos
100-C-Hcw		405	pos		1.4908	pos		26412.2	3132.66	pos
101-C-Hcw		98	pos		1.0435	indiscriminate		16153.2	1874.9	pos
102-C-Hcw		10	pos		0.495182	neg		15008.2	2251.45	pos
103-C-Hcw		73.2	pos		0.89995	indiscriminate		11101.2	563.725	pos		2813.25	159.462	pos		250	43.715	pos		1944.75	621.924	pos		2488.5	573.049	pos
104-C-Hcw		9.4	pos		0.261187	neg		2870.25	566.948	neg
105-C-Hcw		288	pos		1.61161	pos		36163.2	5252.33	pos		5130.5	569.26	pos		86	402.717	pos		1500.75	802.458	pos
106-C-Hcw		223	pos		1.04651	indiscriminate		21746.8	9809.62	pos
107-C-Hcw		126	pos		0.49095	neg		15390.8	1009.9	pos		3161.5	709.58	pos		195.333	37.581	pos		1621	283.67	pos
108-C-Hcw		68.7	pos		0.751885	neg		7941.75	2046.71	pos		2621.75	247.831	pos		-406.333	687.772	neg		1479.5	342.876	pos		1881.25	936.16	pos
109-C-Hcw		43.7	pos		0.372549	neg		22851.8	3724.75	pos
110-C-Hcw		522	pos		1.56561	pos		28178	2700.86	pos		3486.25	182.555	pos		-1377.67	2893.46	neg		1438	421.515	pos
111-C-Hcw		1955	pos		1.55178	pos		55142	6395.25	pos		14227	2248.51	pos		3487.67	953.885	pos		3021	767.372	pos		11737.5	4787.39	pos
113-C-Hcw		108	pos		0.573906	neg		11808.2	2730.67	pos
114-C-Hcw		153	pos		1.38763	pos		16200	3105.01	pos
115-C-Hcw		58.3	pos		0.676471	neg		15831	4666.92	pos
117-C-Hcw		1037	pos
118-C-Hcw		1016	pos									8036.75	1442.01	pos		606.333	93.7248	pos	undersampled	1312.25	253.412	neg
119-C-Hcw		152	pos		0.93816	indiscriminate		18765	3469.44	pos		4539	719.543	pos		-299.667	528.343	neg		1940	657.184	pos
120-C-Hcw		129	pos		1.42609	pos		13284.5	893.729	pos		2662.25	205.75	pos		-24.6667	69.371	neg		1035.5	511.186	neg
121-C-Hcw		78.6	pos		0.644042	neg		13060.2	1175.51	pos		3183.25	380.131	pos		-26.6667	137.03	neg		1637.75	161.169	pos		1889	773.321	pos
122-C-Hcw		998	pos		2.89417	pos		32830.8	1354.95	pos		6370.75	1730.98	pos		1209.33	518.693	pos		3954.5	828.3	pos		7184.25	1466.88	pos
123-C-Hcw		77.8	pos		5.17471	pos		25868.8	2452.6	pos		4342	680.788	pos		-150	326.662	neg		1878.75	112.752	pos		2988.75	1078.2	pos
124-C-Hcw		211	pos		0.45827	neg		15101.5	3414.72	pos	undersampled	3591.5	309.69	pos		407.333	93.3077	pos		1673.25	236.738	pos		2914.75	1464.65	pos
125-C-Hcw		692	pos		3.72272	pos		61093.5	826.929	pos		21129	889.704	pos		2270.33	604.189	pos		8702.5	1762.39	pos
126-C-Hcw		9.92	pos		0.318753	neg		4613	265.441	pos		2669.5	535.662	pos		-305.667	267.689	neg		1137.75	94.1006	neg
127-C-Hcw		56.1	pos		0.550779	neg		12420	2753.97	pos		2490.25	323.759	pos		79	79.5676	pos		1068.5	513.782	neg
128-C-Hcw		604	pos		0.482906	neg		40521.5	4327.13	pos		10677.2	744.483	pos		1131.67	193.578	pos		4191.33	1352.21	pos		5552.5	2336.39	pos
129-C-Hcw		142	pos		0.324032	neg		25436.5	2395.83	pos
130-C-Hcw		378	pos		0.213675	neg		23354.5	3862.8	pos		3993.5	878.874	pos		-766.333	970.672	neg		2149.5	472.023	pos
131-C-Hcw		103	pos		0.756662	neg		15897.8	2303.07	pos
132-C-Hcw		104	pos		0.240322	neg		12068.5	1739.55	pos
133-C-Hcw		106	pos		2.41026	pos		26428.8	3686.58	pos
134-C-Hcw		5000	pos		8.25113	pos		60899.5	1137.61	pos		61118.5	116.815	pos		9402.67	1305.3	pos	undersampled	889.25	558.482	neg
136-C-Hcw		38.3	pos		0.642283	neg		18740.2	11179.7	pos
137-C-Hcw		27.4	pos		0.273002	neg		8592	1516.65	pos
138-C-Hcw		249	pos		1.49723	pos		18841.2	3155	pos		3902.5	522.919	pos		163.667	58.1578	pos		2280.5	187.577	pos
139-C-Hcw		131	pos		0.801408	indiscriminate		18504.8	1048.88	pos		2938.25	506.999	pos		-997.333	474.871	neg		1418.75	488.696	pos		2656.5	735.791	pos
140-C-Hcw		197	pos		2.70035	pos		55212.2	6570.24	pos		11868	2740.4	pos		1484	79.5676	pos		2875	203.566	pos		7183.25	3602.56	pos
141-C-Hcw		853	pos
142-C-Hcw		627	pos		0.377828	neg		18680	3888.65	pos		6154.5	1370.13	pos		1298.33	100.62	pos		1940.75	701.465	pos
143-C-Hcw		213	pos		1.56838	pos		16527	2197.78	pos		2072.75	307.048	neg		-341.667	408.97	neg		1344.75	89.4255	neg
144-C-Hcw		5000	pos		5.77476	pos		60065	1533.99	pos		26900	4966.03	pos		6464	856.835	pos		10158	2131.65	pos		23363.8	7742.39	pos
145-C-Hcw		484	pos		2.74987	pos		39451.2	13377.5	pos		7666	1332.17	pos		1086.33	418.426	pos		2665.33	1018.58	pos		6994.75	2919.75	pos
146-C-Hcw		522	pos		0.949723	indiscriminate		6864	710.703	pos		3279	622.63	pos		412.333	103.582	pos		2130.25	1020.95	pos		3054.25	1435.41	pos
147-C-Hcw		21.7	pos		0.481649	neg		12783	2452.51	pos		2173.5	250.238	pos		-462.333	399.933	neg		1462	171.606	pos		1269.25	742.503	neg
148-C-Hcw		179	pos		1.137	pos		19723.2	2251.49	pos		4884.75	457.314	pos		196.667	104.577	pos		1391.75	526.659	pos
149-C-Hcw		7.46	pos		0.441428	neg		7123	889.866	pos		1583.25	116.926	neg		-846.667	335.68	neg		1043.75	86.9574	neg		1021.25	702.361	neg
150-C-Hcw		391	pos		0.740573	neg		44580.2	8535.89	pos		10497.5	2296.98	pos		903	648.349	pos		3135.75	663.819	pos		3935.5	1403.05	pos
151-C-Hcw		306	pos		1.67748	pos		48758.5	5157.07	pos		6619.5	782.903	pos		1131	1136.56	pos		1977.75	878.84	pos
152-C-Hcw		182	pos		0.912519	indiscriminate		54064.2	5624.38	pos		4454.5	648.714	pos		331.667	62.9312	pos		1321.75	730.676	neg
153-C-Hcw		746	pos		2.07164	pos		53178	5050.68	pos
154-C-Hcw		11.8	pos		0.317245	neg		6593	1324.44	pos
155-C-Hcw		58.1	pos		2.79135	pos		28158.2	2503.27	pos		9797	1426.78	pos		-115.333	756.207	neg		1818	514.623	pos		3357.75	1078.5	pos
156-C-Hcw		1039	pos		3.31096	pos		61250.5	663.151	pos
157-C-Hcw		14.7	pos		0.466315	neg		7553	1521.4	pos
158-C-Hcw		162	pos		0.679236	neg		28387.8	1007.95	pos		6456.25	1271.05	pos		18	207.082	pos		1802	127.079	pos
159-C-Hcw		5000	pos		9.03193	pos		61188.8	247.148	pos
160-C-Hcw		216	pos		1.36802	pos		19513.2	3232.93	pos		5069.25	250.955	pos		374	31.749	pos	undersampled	1152	496.979	neg
161-C-Hcw		86.4	pos		1.18552	pos		16042.8	1579.96	pos
162-C-Hcw		191	pos		1.21594	pos		21544.8	2154.59	pos
163-C-Hcw		33.5	pos		0.728507	neg		13314.5	1631.41	pos		2566	465.334	pos		-267.667	389.387	neg		1593	246.733	pos		1740.25	868.2	pos
164-C-Hcw		152	pos		1.38185	pos		24729	2185.54	pos		7301.5	1916	pos		709.667	414.946	pos		2852.75	417.969	pos
165-C-Hcw		106	pos		0.448467	neg		54357.8	8946.15	pos
166-C-Hcw		74.2	pos		0.960533	indiscriminate		21521	4256.87	pos		4110	305.388	pos		-250.667	377.917	neg	undersampled	1151.75	111.778	neg
167-C-Hcw		67.8	pos		0.670689	neg		16856.8	1625.71	pos		4465.75	474.416	pos		77.3333	309.374	pos		1373	561.272	pos
168-C-Hcw		174	pos		0.292861	neg		13352.5	3001.15	pos		4896	236.447	pos		-76.3333	700.885	neg		2707.25	351.655	pos		5919.75	1187.12	pos
169-C-Hcw		308	pos		1.35847	pos		11780.5	2226.17	pos		2746.75	497.32	pos		-203.333	341.951	neg	undersampled	1313.25	256.445	neg
170-C-Hcw		328	pos		1.97511	pos		30061.5	3140.86	pos
171-C-Hcw		935	pos
172-C-Hcw		46.2	pos		0.422071	neg		5230.75	867.15	pos		1945.25	408.909	neg		-1615.67	761.21	neg		1274.25	191.145	neg
173-C-Hcw		5000	pos		8.47612	pos		59622.2	2685.35	pos
174-C-Hcw		892	pos		1.57466	pos		57463.8	3679.75	pos		9611.5	1632.47	pos		1838	337.101	pos		3201.5	894.203	pos		15712.5	3833.06	pos
175-C-Hcw		169	pos		1.37154	pos		31034.2	1339.42	pos		6933	865.178	pos		82.6667	178.691	pos		2021.75	602.294	pos		5008	821.083	pos
176-C-Hcw		773	pos		2.58597	pos		58320.5	5935.09	pos	undersampled	7643.75	761.279	pos		552.667	763.573	pos		3154.25	776.233	pos
177-C-Hcw		91.6	pos		0.744344	neg		8820	1257.04	pos	undersampled	2840.5	508.594	pos		-177	175.488	neg		1308	349.013	neg		1364.5	821.348	pos
178-C-Hcw		370	pos		2.16541	pos		46252.5	7736.06	pos		6148.75	1172.27	pos		387	129.965	pos		2426	246.497	pos		4640.25	2777.69	pos
179-C-Hcw		118	pos		0.812971	indiscriminate		19442.2	3738.83	pos
181-C-Hcw		1244	pos		4.45425	pos		55324.2	5242.79	pos		8024.25	997.262	pos		1233.33	254.083	pos		4148.5	533.45	pos		7250.5	1108.27	pos
182-C-Hcw		27.8	pos		0.24007	neg		6249.5	837.727	pos
183-C-Hcw		213	pos		1.05455	indiscriminate		13686.5	824.412	pos		3904.25	371.479	pos		-586	571.698	neg		1182.75	531.365	neg
184-C-Hcw		1.93	pos		0.215184	neg		2651.25	601.816	neg
185-C-Hcw		462	pos		0.643037	neg		61649	711.209	pos		4012.75	811.033	pos		267.333	195.725	pos		2354	876.006	pos		2773.5	587.111	pos
186-C-Hcw		385	pos		3.67295	pos		58853.8	4164.6	pos		8297.25	1016.83	pos		306	899.206	pos		1758.5	755.728	pos
187-C-Hcw		577	pos		1.49573	pos		55387.5	7670.72	pos		8385.5	564.938	pos		500.667	369.986	pos		3012	381.262	pos		10766.2	1710.12	pos
188-C-Hcw		180	pos		1.57919	pos		28615.2	2199.42	pos		3434.5	633.316	pos		-9.33333	763.11	neg	undersampled	1237.75	272.231	neg
189-C-Hcw		43.3	pos		0.24912	neg		14776.5	3124.58	pos		2566.25	89.9125	pos		-287	207.422	neg		1429.5	176.932	pos		1873.33	728.453	pos
190-C-Hcw		63.6	pos		0.341629	neg		47663.2	8290.79	pos		2782	231.19	pos		25.6667	134.649	pos		1501	134.659	pos
191-C-Hcw		16.5	pos		0.532177	neg		18916	3315.17	pos
192-C-HCW		5000	pos		9.27702	pos		60920.2	505.443	pos
193-C-Hcw		743	pos		1.11136	pos		48243.5	3621.14	pos	undersampled	5613.75	596.491	pos		2427.67	293.841	pos	undersampled	1219.67	139.317	neg
194-C-Hcw		137	pos		0.327049	neg		7833.25	1550.03	pos		3951	465.607	pos		22.3333	282.447	pos		2572.25	880.938	pos
195-C-Hcw		45.3	pos		0.223479	neg		10178.2	1577.22	pos		1996.25	476.146	neg		53.6667	68.0025	pos		1221.5	568.271	neg
196-C-Hcw		224	pos		1.34289	pos		29113.8	4083.88	pos
197-C-Hcw		120	pos		0.617396	neg		30888.2	4288.77	pos
198-C-Hcw		58.2	pos		0.604324	neg		20831.5	3512.01	pos		4412.5	414.848	pos		237	203.841	pos		1942.5	293.146	pos
199-C-Hcw		139	pos		1.15862	pos		18332.8	2572.1	pos		7832.25	996.863	pos		638	182.008	pos		3256.25	1330.28	pos		7532.5	3253.92	pos
200-C-Hcw		212	pos		1.22247	pos		16920.5	4714.14	pos		4941.5	1223.46	pos		280	341.158	pos		2395.33	469.017	pos		4327	2628.24	pos
201		0.4	neg		0.168137	neg		3299.75	377.149	neg		1525	186.821	neg		-1685.67	1466.07	neg		864	405.951	neg
202		0.4	neg		0.181889	neg		3134.75	714.094	neg		1421.25	225.315	neg		-3552	2531.53	neg		905.5	380.125	neg
203		0.4	neg		0.188116			1900.75	748.226			1560.25	243.95	neg		-318.333	805.032	neg		974	538.107	neg
					0.188635			2247.5	840.778
					0.182408			1372.5	599.601
					0.197976	neg		1092.5	309.618
					0.144785			3094.25	446.718	neg
204		0.4	neg		0.178775	neg		3042	194.907	neg		1386	142.829	neg		-1823	1317.65	neg		899.5	410.779	neg
205		0.4	neg		0.212247	neg		2808.75	367.236	neg		1457.5	238.104	neg		-934.667	1203.21	neg		957.75	346.316	neg		1092.75	172.544	neg
206		0.4	neg		0.350285	neg		1267.25	296.898	neg		1399.5	310.709	neg		-1247.33	876.863	neg		873.25	394.492	neg		709.5	550.778	neg
207		0.4	neg		0.166061	neg		2002.5	408.57	neg		1520.25	355.365	neg		-660.333	540.195	neg		681.75	283.456	neg		625.75	60.0354	neg
208		0.4	neg									1473	145.265	neg		-1643.33	1150.15	neg		698.75	456.968	neg
209		0.4	neg		0.226518	neg		2279.5	212.619	neg		1588	364.958	neg		-2182.67	1776.3	neg		982.5	433.759	neg
210		0.4	neg		0.230929	neg		3794.75	915.063	neg		1108.25	181.641	neg		-702.333	570.731	neg		1035.5	163.737	neg
211		0.4	neg		0.179294	neg		3805	339.28	neg	oversampled	2046.5	239.489	neg		-2468.33	1368.67	neg		1161.5	24.5832	neg
212		0.4	neg		0.158537	neg		2438.5	83.8352	neg		1876.75	203.125	neg		-510.667	1041.96	neg		1242.25	293.428	neg		1054.75	244.591	neg
213		0.4	neg		0.16684	neg		1875.75	356.131	neg		1419.25	280.594	neg		-2264	834.763	neg		1370.25	192.133	neg
214		0.4	neg		0.214063	neg		1924.75	752.114	neg		1613.5	154.431	neg		-3049.33	1761.94	neg		741.75	437.137	neg
215		0.4	neg		0.18137	neg		2943.5	533.021	neg		1364.75	207.904	neg		-1179	1830.69	neg	undersampled	1169.5	399.208	neg
216		0.4	neg		0.199273	neg		1688	232.277	neg		1479	135.914	neg		-325	662.143	neg		1281.33	111.06	neg		640	620.213	neg
217		0.4	neg									1518.25	186.641	neg		-114.667	64.8254	neg	undersampled	1233.75	420.065	neg
218		0.4	neg		0.169694	neg		3328.5	454.911	neg		1700.75	284.243	neg		-431.333	206.013	neg		989.75	490.357	neg
219		0.4	neg		0.155682			1956.5	336.219			1826.75	167.993	neg		-62	77.2528	neg		1129.25	406.352	neg
					0.189933	neg		3013.75	375.789	neg
220		0.4	neg		0.190192	neg		2398	1088.02			2080.5	324.029	neg		-122.333	141.058	neg		1199	125.159	neg		607.75	521.148	neg
					0.179294			2579.75	590.712	neg
221		0.4	neg		0.175143	neg		9852	1770.25	pos		2912.5	479.814	pos		-151	154.311	neg		1650.5	390.129	pos
					0.163467			8993	1157.79
222		0.4	neg		0.169953			2256.75	334.147			1577.25	82.2451	neg		-455	307.713	neg		1098.25	336.06	neg
					0.174105	neg		2409	483.289	neg
223		84.1	pos		2.47924	pos		50786.5	3272.49	pos		12261.8	1994.91	pos		1052.67	169.707	neg		4036	986.649	neg
224		0.4	neg		0.181629	neg		3363.5	211.902	neg		1734.5	189.227	neg		-106.333	112.055	neg	undersampled	1116.5	510.593	neg
225		0.4	neg		0.370005	neg		1589.25	225.664	neg		1567.5	275.703	neg		-949.667	464.795	neg		1340.75	51.2404	neg		1034.5	565.057	neg
226		0.4	neg		0.169953	neg		2261	1394.39	neg		1939.75	253.825	neg		-556.333	462.392	neg		832	469.003	neg		1300.5	556.355	neg
227		0.4	neg		0.181629	neg		2197.5	429.786	neg	oversampled	1686.5	317.237	neg		-424.333	399.8	neg		1140.75	250.864	neg
228		0.4	neg		0.156201			367	298.343			1381.5	165.856	neg		-898	471.914	neg		977.25	101.69	neg
					0.164764			701.25	734.757
					0.160612	neg		1056	294.277	neg
229		0.4	neg		0.199792			1983	443.765	neg		1254.5	114.276	neg		-1512.33	703.983	neg	undersampled	1166.5	75.0844	neg
					0.211988	neg		1084.25	503.936
					0.197457			558	629.054
230		0.4	neg		0.186559			397.5	507.599	neg		1508	242.658	neg		-996	517.718	neg		933.667	279.432	neg
					0.196679	neg		197.75	441.128
					0.19097			284.25	857.063
231		0.4	neg		0.174624	neg		1913.25	111.864	neg		1609.5	191.709	neg		-901	654.22	neg		1216	422.419	neg		1093.5	608.903	neg
232		0.4	neg		0.300727			469.5	641.773			1241	220.504	neg		-1438.33	673.42	neg		1021	288.877	neg		522.75	644.967	neg
					0.317073	neg		640.5	492.775	neg				neg								neg
233		0.4	neg		0.183446	neg		2891	537.439	neg		1440.5	352.322	neg		-535.667	359.764	neg		796.5	517.584	neg
			neg		0.164764			2928.5	407.487
234		0.4	neg		0.147898			1360.25	557.732			1503.25	143.046	neg		-226.667	198.732	neg		1067.75	157.654	neg		1273.5	102.067	neg
					0.155682	neg		3843	4280.43	neg				neg								neg
235		0.4	neg		0.158537			2856.75	243.582			1570	293.036	neg		-37.3333	40.7717	neg	undersampled	925	525.323	neg
					0.176959	neg		3073.75	519.635	neg
236		50.9	pos		1.3316	pos		2381	993.049	neg		3928.5	724.704	pos		-902	763.111	neg	undersampled	1359.25	85.7608	neg
237		292	pos		1.50389	pos		19233.2	2424.88	pos		3744.75	261.808	pos		121.333	77.0865	neg	undersampled	1159.75	481.776	neg
					1.75921			20725.2	1778.58
					2.0083			35314.2	6998.4
238		0.4	neg		0.202387	neg		-219.5	707.828	neg		1082.25	147.013	neg		-1045.33	554.026	neg		1034	147.574	neg
239		0.4	neg		0.163726			2503.5	315.884	neg		1775	96.0035	neg		-954.667	836.681	neg		783	448.01	neg		854.75	565.69	neg
					0.167359			2125.5	404.549
					0.17644	neg		2352	658.563
240		68.6	pos		1.18682	pos		18318.2	1374.27	pos		5410.75	858.249	pos		589.333	84.5715	neg		1881.75	379.074	pos
241		0.4	neg		0.150493	neg		-42.5	997.398	neg		603	155.061	neg		-1559.33	549.606	neg		915.75	252.757	neg		707.75	153.786	neg
242		0.4	neg		0.187078	neg		1679	475.446	neg		1431.75	215.571	neg		-1289.33	84.3347	neg	undersampled	1101.25	468.049	neg
243		0.4	neg		0.203166	neg		3801.5	1750.65	neg		1680.25	71.1261	neg		-1278.33	623.527	neg		980	498.233	neg
244		0.4	neg		0.165802	neg		2488.25	481.275	neg		1942	222.61	neg		-1277.33	1053.56	neg		1298	638.526	neg		1067.5	545.618	neg
245		0.4	neg		0.182408	neg		3532.5	361.4	neg		1265	100.363	neg		-144	154.068	neg		1349.5	210.646	neg		1200	443.382	neg
246		0.4	neg		0.178256	neg		2818	143.541	neg		1410.75	301.045	neg		-133.667	62.2682	neg		774.25	375.115	neg		995.75	66.2891	neg
247		0.4	neg		0.193565	neg		1297.75	292.665	neg		1388.25	242.346	neg		-691.667	319.159	neg		904.25	193.636	neg
248		0.4	neg		0.156201			2001.75	568.643			1561.75	70.6606	neg		-703.333	454.929	neg		1179	297.571	neg		1258.75	204.379	neg
					0.160353	neg		2399.25	529.835	neg
249		11.6	pos		0.640114	neg		7140	1383.05	pos		1916.5	347.477	neg		-850,6667	637.284	neg		840.75	297.622	neg		803.75	379.84	neg
negative threshold					<0,8
positive threshold		>0,8			>1,1			>4182				>2089				>8,167				>1372				>1333
Serum samples were available as multiple aliquots in the serotheque and tested multiple time. Results in blue were not considered.
Samples from the SARS-CoV-2 negative cohort with signal above threshold on the Roche reference assay. Results in red were not considered.
Samples indicated as undersampled or oversampled were not considered.

## Sheet: Repeat
		Roche Signal	Roche result		Euroimmun ratio	Euroimmun result		NIA Serum	NIA serum SD	NIA Serum result		NIA Mitra	NIA Mitra SD	NIA Mitra result		NIA test strips	NIA test strips SD	NIA test strips result		NIA Hemaxis	NIA Hemaxis SD	NIA Hemaxis result		NIA DBS-A	NIA DBS-A SD	NIA DBS-A result
001-C-Hcw												5093.5	849.111	pos		580.667	201.609	pos		1988.25	1255.12	pos
002-C-Hcw
003-C-Hcw
004-C-Hcw								11257.8	6165.1	pos
005-C-Hcw								5981.25	2183.92	pos
006-C-Hcw												13280.2	2857.36	pos		4549.67	693.804	pos		5433.25	2562.78	pos
007-C-Hcw								11331.5	2904.85	pos
008-C-Hcw								21662.5	3495.41	pos
009-C-Hcw								5732.75	2180.28	pos		2872.5	870.098	pos		-1730	534.532	neg		1578.75	382.21	pos
010-C-Hcw								8245.5	2070.21	pos		5472.75	648.489	pos		-908	434.901	neg		2458.75	1259.3	pos		3358	603.625	pos
011-C-Hcw								12988.8	2119.54	pos		4849.25	391.082	pos		-4059.33	2799.1	neg		2080	144.948	pos
013-C-Hcw								5728	2207.48	pos		2657.75	884.316	pos		-652.333	359.364	neg		1426	261.313	pos
014-C-Hcw								7178.5	2566.83	pos
015-C-Hcw								51988	11622.4	pos		19178.2	3705.46	pos		4624.67	586.65	pos		10510	1855.99	pos		6620.5	1476.17	pos
016-C-Hcw								16150.2	5258.53	pos
017-C-Hcw								27582.2	10525.8	pos
018-C-Hcw								28884.5	4111.69	pos
019-C-Hcw								3269.25	723.769	pos		1829	782.806	neg		-208	152.984	neg		1374.25	1236.33	pos
020-C-Hcw								7225.5	1375.79	pos		3401.25	637.299	pos		-2569.67	837.523	neg	undersampled	767.5	629.155	neg
021-C-Hcw								13652.8	4850.06	pos
022-C-Hcw								4488.75	1848.58	pos		2438.75	538.773	neg		-365.333	552.654	neg		836.5	519.144	neg		1066.25	353.743	neg
023-C-Hcw								23165	6446.42	pos
024-C-Hcw								13887.2	4004.47	pos		4538.75	919.296	pos		-504.333	824.358	neg		877.25	385.92	neg
025-C-Hcw								22905	6441.17	pos
026-C-Hcw								3790	1251.93	pos
027-C-Hcw								8768.25	3575.77	pos	undersampled	3555.5	307.994	pos	undersampled	175.667	3.05505	pos	undersampled	1018.75	302.302	neg
028-C-Hcw								14423.8	3239.04	pos		3786.5	542.145	pos		44.3333	241.415	pos		1345.75	306.253	pos		3229.67	614.948	pos
029-C-Hcw											undersampled	7751.75	7143.13	pos		5277.67	679.1	pos	undersampled	424.25	307.068	neg
030-C-Hcw								6855.5	702.021	pos	undersampled	1761.5	730.296	neg		-2403.33	952.063	neg		921.25	225.348	neg
031-C-Hcw								29145.8	10491.2	pos
032-C-Hcw
033-C-Hcw								11160.8	1951.23	pos
034-C-Hcw								19361	3891.31	pos
035-C-Hcw								4958.25	1250.12	pos		2179.25	179.947	neg		36.3333	76.9567	pos		1046.25	315.884	neg		2621.75	308.634	pos
036-C-Hcw								10675	2077.7	pos		4488.25	1221.31	pos		2794.67	629.686	pos	undersampled	949.75	412.376	neg
037-C-Hcw								3378	569.69	pos
038-C-Hcw								27605	10678.8	pos
039-C-Hcw								49776.8	14235.9	pos		15019.5	1283.62	pos		2187.67	142.205	pos		4571	2188.05	pos
040-C-Hcw								8654	2828.85	pos		2954.75	311.575	pos		-1810.33	2135.2	neg		1293.25	513.308	pos		1733.75	345.173	pos
041-C-Hcw								56437	1459.45	pos
042-C-Hcw								7824	2499.61	pos
043-C-Hcw								7926.75	3099.51	pos
044-C-Hcw								26151	7347.21	pos		4742.25	1161.4	pos		-212.667	1014.17	neg		4538	2067.36	pos		5295.5	1487.97	pos
045-C-Hcw								9061.25	3254.49	pos
046-C-Hcw								25764	2489.91	pos		9060.75	1363.33	pos		687	535.72	pos		2287.25	952.332	pos
047-C-Hcw								3399.75	1177.33	pos
048-C-Hcw								11666.8	1981.5	pos
049-C-Hcw								15864.8	2621.63	pos		3069.75	774.449	pos		-713.667	468.447	neg		3610.33	472.933	pos
050-C-Hcw								10110	3685.63	pos		3859.5	1568.36	pos		188	181.934	pos		1194.67	386.963	neg
051-C-Hcw								61855.8	216.005	pos		61428.8	1184.01	pos		10870.7	571.448	pos		19630.2	7001.01	pos		39857.5	9599.37	pos
052-C-Hcw								5783.25	2293.92	pos		2221	275.902	neg		-3587.67	1999.01	neg		1457.75	108.945	pos
053-C-Hcw								24845.2	5328.55	pos
054-C-Hcw								26225.8	8130.27	pos		4018.5	1712.2	pos		289.333	131.089	pos	undersampled	797.5	460.441	neg
055-C-Hcw								4944.5	2647.63	pos
056-C-Hcw								34529.2	10500.4	pos
057-C-Hcw												7962.5	382.255	pos		905.667	67.7225	pos		3723.25	963.551	pos		5412.25	1457.83	pos
058-C-Hcw								23810.8	5022.41	pos
059-C-Hcw								31780	11416.7	pos		3093.25	764.4	pos		-2177.33	704.904	neg		1961.25	621.713	pos		3772.25	858.974	pos
060-C-Hcw												5552.5	907.99	pos		216	412.186	pos		2121	1032.32	pos
061-C-Hcw								15503.2	6688.58	pos
062-C-Hcw								8476.25	2152.79	pos
063-C-Hcw								18674.8	6491.96	pos
064-C-Hcw								13278.8	1130.71	pos
065-C-Hcw								9172.75	1359.88	pos		6106.75	775.252	pos		-2489	1197.38	neg		1988.5	494.156	pos
066-C-Hcw								28271.5	7959.71	pos		5485.5	1053.26	pos		-336	988.648	neg		3907.5	1645.88	pos
067-C-Hcw								9732.75	3572.95	pos		2918	915.433	pos		529	243.877	pos		1376.25	118.5	pos		3025.75	507.573	pos
068-C-Hcw								19124	5159.01	pos		7568.25	2276.84	pos		-2890.67	1355.68	neg		2048.75	734.286	pos
069-C-Hcw								24362.5	994.639	pos
070-C-Hcw								13566	4599.33	pos		3199	485.174	pos		-1586.33	867.035	neg		1491.75	856.834	pos		2295	257.139	pos
071-C-Hcw								3908.75	1314.19	pos		2844.75	251.103	pos		-5159	150.877	neg		1269	215.23	pos		1390.75	309.135	neg
072-C-Hcw								8428	4604.65	pos
073-C-Hcw								11677.8	6719.6	pos
075-C-Hcw								22255	7709.01	pos		7272.25	2733.09	pos		810.333	288.583	pos		1354.25	757.597	pos
076-C-Hcw								8306	3934.04	pos
077-C-Hcw								10953	3946	pos		4335.75	269.582	pos		462.333	144.863	pos		2222.5	1102.96	pos
078-C-Hcw								10291.2	2337.63	pos		4320.75	440.116	pos		53.3333	278.513	pos		1767.25	178.285	pos		3128.5	834.519	pos
079-C-Hcw								20537.2	6482.75	pos		6824.25	928.882	pos		1149.33	144.362	pos		2236.25	74.8348	pos		3033.75	893.748	pos
080-C-Hcw								4313.5	799.733	pos		3245.5	377.542	pos		-999.667	531.664	neg		986.5	594.968	neg		2304.75	788.701	pos
081-C-Hcw								18513	5953.76	pos		4576.75	263.845	pos		169.333	91.8386	pos	undersampled	612.25	512.579	neg
082-C-Hcw								12761	3141.45	pos	undersampled	3272	328.993	pos		-2897	718.436	neg	undersampled	928.5	222.247	neg
083-C-Hcw								11308.2	4948.14	pos		3624.25	203.253	pos		-1038.33	1746.25	neg		1265.25	563.568	pos
084-C-Hcw								22322.8	8860.92	pos
085-C-Hcw								17172	2450.74	pos
086-C-Hcw								19386.8	5227.64	pos		6465.5	912.72	pos		1714.67	583.179	pos		2610.25	942.564	pos		3836.75	1096.3	pos
087-C-Hcw								9755.25	3010.3	pos
088-C-Hcw								3809.25	2127.41	pos
089-C-Hcw								26264.8	10582.7	pos
090-C-Hcw								802.25	523.371	neg		4348	621.162	pos		559.667	294.456	pos		1554.75	652.32	pos		2827.75	897.137	pos
091-C-Hcw								6112.5	1684.91	pos
092-C-Hcw								13677	3134.51	pos
093-C-Hcw								11061.8	2056.88	pos
094-C-Hcw								8953.5	2597.27	pos		8657.25	1887.7	pos		1017	336.198	pos		2266.75	1006.28	pos
096-C-Hcw								30301	13317.9	pos
098-C-Hcw								5233.25	2224.58	pos		3554.75	303.429	pos		13.3333	130.891	pos		1503.25	322.997	pos
099-C-Hcw								12848	4608.57	pos
100-C-Hcw								11503.2	1711.25	pos
101-C-Hcw								7418.25	3613.83	pos
102-C-Hcw								6131	1401.98	pos
103-C-Hcw								5097.5	1619.34	pos		3003.75	524.759	pos		-128	204.029	neg		1544.5	646.571	pos		2662.5	734.888	pos
104-C-Hcw								2194.5	388.793	neg
105-C-Hcw								21983.2	3121.28	pos		5634.5	959.765	pos		86	209.934	pos		1294.25	785.987	pos
106-C-Hcw								13661	2548.31	pos
107-C-Hcw								7266	2847.49	pos		3141.25	1021.34	pos		367.667	133.362	pos		1712.25	276.085	pos
108-C-Hcw								4192	1030.32	pos		3061.75	775.322	pos		-723.333	237.087	neg		1126	345.06	neg		2245.5	647.002	pos
109-C-Hcw								11984.8	4609.09	pos
110-C-Hcw								13298.2	3051.57	pos		4553.5	337.925	pos		-1536	2197.79	neg		1310	482.227	pos
111-C-Hcw								24151	8617.5	pos		22511.5	6038.22	pos		5480.33	1692.98	pos		2879	1080.9	pos		8239	2404.75	pos
113-C-Hcw								5359	2966.06	pos
114-C-Hcw								8601	996.803	pos
115-C-Hcw								6232.25	2258.35	pos
117-C-Hcw
118-C-Hcw												8481	2088.92	pos		754	506.671	pos	undersampled	1080.75	424.274	neg
119-C-Hcw								11670	4822.87	pos		3621.5	166.346	pos		-2466.67	1069.49	neg		2111	669.876	pos
120-C-Hcw								7251.75	1839.29	pos		3191.5	219.476	pos		-17.6667	75.8705	pos		896.75	595.257	neg
121-C-Hcw								5106.25	1953.59	pos		3065.75	260.179	pos		-6	99.5942	pos		1549.75	223.639	pos		2009.25	558.413	pos
122-C-Hcw								14624	6393.62	pos		9390	1199.26	pos		1678.67	481.168	pos		4414.75	1730.16	pos		5202.5	754.97	pos
123-C-Hcw								8711.5	2457.08	pos		5289	844.709	pos		-92.6667	253.263	neg		2069.5	344.129	pos		2819	843.855	pos
124-C-Hcw								7039.75	1885.92	pos	undersampled	4641.5	783.965	pos		503.333	127.21	pos		1516.25	535.342	pos		2719.75	870.408	pos
125-C-Hcw								44087.5	15900.1	pos		18359.5	2514.33	pos		3401.33	741.965	pos		9772.5	3198.09	pos
126-C-Hcw								2326	884.426	neg		3140	354.133	pos		-414	204.311	neg		1004.5	75.7078	neg
127-C-Hcw								8021	1999.84	pos		1723.25	763.681	neg		83.6667	67.7963	pos		820.75	480.117	neg
128-C-Hcw								14593.2	3884.74	pos		12684.8	2275.34	pos		1784	103.769	pos		3877.75	949.251	pos		4567.75	997.857	pos
129-C-Hcw								13344.5	4760.11	pos
130-C-Hcw								10953.8	5081.13	pos		5265.75	1902.35	pos		-4193.67	1222.13	neg		2215.75	801.943	pos
131-C-Hcw								7636.75	2626.38	pos
132-C-Hcw								4749.5	1243.37	pos
133-C-Hcw								15239	4609.69	pos
134-C-Hcw								61194.2	1150.44	pos		61813.5	211.044	pos		12705	1636.4	pos	undersampled	474.75	399.215	neg
136-C-Hcw								6786.75	1549.72	pos
137-C-Hcw								4516.75	1695.43	pos
138-C-Hcw								11616.5	3992.11	pos		4345.5	381.16	pos		244.333	16.9214	pos		1995.25	765.449	pos
139-C-Hcw								7304	2943.3	pos		3945.75	535.825	pos		-549.667	44.4335	neg		1150.25	684.108	neg		2722.25	220.849	pos
140-C-Hcw								33034	3025.89	pos		11299.8	1447.14	pos		2062.33	233.671	pos		3154.5	348.726	pos		4714.5	1905.6	pos
141-C-Hcw
142-C-Hcw								10596	3284.19	pos		6477.75	888.71	pos		1372.67	151.001	pos		2199.5	1268.84	pos
143-C-Hcw								6884.5	2643.15	pos		3176.5	520.624	neg		-224.333	520.852	neg		1008	331.412	neg
144-C-Hcw								34698	5573.44	pos		21211	2149.89	pos		10595.7	2176.13	pos		11412.2	3857.37	pos		17597	6832.9	pos
145-C-Hcw								21293.8	8565.96	pos		11101	2604.07	pos		1710.67	152.152	pos		2722.5	1288.94	pos		6185.75	2107.43	pos
146-C-Hcw								3962.5	2036.32	pos		4311.25	1111.76	pos		531.667	178.981	pos		2400	1128.29	pos		3166.25	966.076	pos
147-C-Hcw								6755.25	2594.53	pos		3144.5	1181.45	pos		-216.667	165.27	neg		1276.25	265.707	pos		1433	349.087	neg
148-C-Hcw								9786.75	3480.8	pos		5420	1001.74	pos		239	144.762	pos		1176.75	719.271	neg
149-C-Hcw								2677	981.043	neg		1863.75	238.881	neg		-645.333	274.595	neg		857.75	240.755	neg		1177.75	517.5	neg
150-C-Hcw								18943.8	8718.4	pos		12718.2	2362.68	pos		1895.33	580.634	pos		4437.75	981.833	pos		3035	866.481	pos
151-C-Hcw								28530.2	5197.69	pos		8929	2962.78	pos		560.333	572.5	pos		2110	1230.02	pos
152-C-Hcw								32470.2	11993.3	pos		5465.25	1138.69	pos		71	398.789	pos		874.75	738.063	neg
153-C-Hcw								23186.8	5022.96	pos
154-C-Hcw								4587	1462.09	pos
155-C-Hcw								10458.8	3078.04	pos		6363.75	2246.08	pos		496.667	103.452	pos		1565.5	520.778	pos		2506	1089.66	pos
156-C-Hcw								39225.8	20563.6	pos
157-C-Hcw								3539	1383.76	pos
158-C-Hcw								11530	3365.52	pos		7040.25	1143.21	pos		249	148.738	pos		1587.25	220.479	pos
159-C-Hcw								61577.8	234.388	pos
160-C-Hcw								7632.5	1717.25	pos		5655.75	1051.18	pos		538	123.122	pos	undersampled	995.5	443.814	neg
161-C-Hcw								6319	2373.87	pos
162-C-Hcw								7630.75	1434.19	pos
163-C-Hcw								7298	2070.19	pos		3105.25	696.66	pos		-301.667	334.104	neg		1450.75	370.579	pos		1626.25	693.797	pos
164-C-Hcw								11054.8	3088.09	pos		5249.5	1154.02	pos		1332.67	76.6312	pos		2541.5	356.728	pos
165-C-Hcw								34972.2	11473.7	pos
166-C-Hcw								11885.5	2578.73	pos		4330.25	1802.11	pos		-225	935.502	neg	undersampled	665.25	252.662	neg
167-C-Hcw								8265.75	1387.16	pos		5108	949.869	pos		96.3333	303.009	pos		1252.75	658.485	pos
168-C-Hcw								8218.5	1642.87	pos		5265.25	1303.75	pos		67.6667	448.861	pos		2932.5	708.79	pos		4172.75	1108.27	pos
169-C-Hcw								5394.75	2166.46	pos		4074	669.003	pos		-403.333	641.695	neg	undersampled	804.75	429.412	neg
170-C-Hcw								12118.8	2200.38	pos
171-C-Hcw
172-C-Hcw								3176.25	1569.44	pos		2017.25	313.738	neg		-1718	802.047	neg		1142	62.4553	neg
173-C-Hcw								59714.2	3001.81	pos
174-C-Hcw								29150.8	8670.6	pos		13296	1891.88	pos		2820.33	645.097	pos		3413.75	1488.29	pos		13632.8	2743.49	pos
175-C-Hcw								18725.8	4468.17	pos		7598	2138.17	pos		82.6667	249.664	pos		2182	910.748	pos		4782.33	1090.9	pos
176-C-Hcw								45850.8	7719.25	pos	undersampled	8884.75	2803.13	pos		90.6667	1023.12	pos		3906.5	1563.41	pos
177-C-Hcw								4163	600.188	pos	undersampled	3215.25	516.372	pos		-175.667	306.719	neg		966	458.344	neg		1408.5	651.465	neg
178-C-Hcw								19708.8	2875.17	pos		6440.75	1753.87	pos		462.667	101.318	pos		2524	1046.33	pos		3884	920.303	pos
179-C-Hcw								9055.25	2719.41	pos
181-C-Hcw								37169.2	12417.4	pos		12206.8	2092.13	pos		1749	235.578	pos		4391.75	1100.28	pos		6043.75	905.556	pos
182-C-Hcw								4505.75	1441.93	pos
183-C-Hcw								6116.75	1250.17	pos		4562.75	585.995	pos		-800.333	417.474	neg		1083.5	614.579	neg
184-C-Hcw								1544	934.354	neg
185-C-Hcw								52770.8	12068.4	pos		5653.25	1630.85	pos		400	286.194	pos		2447.5	1494.96	pos		2425.75	410.13	pos
186-C-Hcw								34433.5	3789.97	pos		9279	815.213	pos		22	694.588	pos		1684.5	1119.17	pos			4124.43
187-C-Hcw								34483	3714.64	pos		7574.25	2613.08	pos		990.333	216.966	pos		3012	474.879	pos		9079.5	1448.75	pos
188-C-Hcw								15001	4949.05	pos		6016.75	1173.6	pos		244	438.774	pos	undersampled	1020.25	593.394	neg
189-C-Hcw								5759.5	1729.11	pos		3446.25	235.285	pos		-81.3333	124.857	pos		1027.75	348.848	neg		2063.33	477.86	pos
190-C-Hcw								21542.2	5049.17	pos		3385	660.245	pos		90.6667	184.46	pos		1213	435.748	pos
191-C-Hcw								8327.25	3208.67	pos
192-C-HCW								61430.2	505.807	pos
193-C-Hcw								20646.2	5110.01	pos	undersampled	8027.75	849.718	pos		3185.67	711.433	pos	undersampled	881	335.82	neg
194-C-Hcw								3549	274.572	pos		6145.75	678.814	pos		-419	441.29	neg		2964.75	1302.55	pos
195-C-Hcw								4886.75	1844.65	pos		2417.75	230.887	neg		113.333	90.5336	pos		1052.75	657.019	neg
196-C-Hcw								14489	4326.85	pos
197-C-Hcw								15391	6082.88	pos
198-C-Hcw								8247.25	2742.06	pos		5361	553.922	pos		242	469.438	pos		1826	561.565	pos
199-C-Hcw								4915.5	729.571	pos		12148	1283.63	pos		810.333	229.208	pos		3313.25	1543.15	pos		5907.75	2264.48	pos
200-C-Hcw								9002.5	2941.12	pos		6256.75	1086.49	pos		838.333	124.949	pos		2261	425.134	pos		3564.5	1993.65	pos
201								2915.25	934.736	neg		1585.5	312.656	neg		-2407.67	1212.38	neg		554.25	510.169	neg
202								2632.75	1047.23	neg		1444.75	217.564	neg		-3847	568.676	neg		585.75	510.132	neg
203								946	1117.65			1750.75	196.169	neg		-597	441.677	neg		667.5	667.948	neg
								1691.25	1563.12
								570.5	1186.15
								1060.25	792.857
								2139.75	993.318	neg
204								2489.25	624.465	neg		1709.25	167.818	neg		-3179.67	757.338	neg		735	527.431	neg
205								2324.25	798.507	neg		2341	1398.02	neg		-1285	608.786	neg		668.75	417.142	neg		1211.5	175.555	neg
206								1289.25	748.579	neg		1508.5	400.14	neg		-2908	927.791	neg		557.75	473.339	neg		760	519.062	neg
207								1889.75	743.795	neg		1357.5	344.514	neg		-1119.67	250.779	neg		348.75	484.579	neg		746.75	124.157	neg
208												1232.25	461.152	neg		-2600.67	621.196	neg		358.5	445.329	neg
209								2454	616.499	neg		2507.75	1301.04	neg		-2322.33	1601.64	neg		770	429.004	neg
210								2054.25	1952.32	neg		1416.5	287.637	neg		-267.667	314.607	neg		786.5	227.692	neg
211								2702.5	814.817	neg	oversampled	2288.5	382.314	neg		-3020	902.532	neg		906	144.042	neg
212								2202.25	609.086	neg		2637	499.636	neg		-1119.33	727.222	neg		902.75	341.182	neg		1394.5	253.632	neg
213								2018.5	611.877	neg		2151.5	578.902	neg		-2584.33	850.593	neg		1094	328.329	neg
214								1453.5	1113.96	neg		1452.25	181.075	neg		-3121.67	320.828	neg		422.25	650.037	neg
215								1985.5	1109.67	neg		1411.5	184.688	neg		-1961.67	1270.16	neg	undersampled	767.75	504.233	neg
216								1584.5	484.389	neg		1572.75	194.618	neg		-2183.33	780.139	neg		955.75	119.45	neg		706.333	407.79	neg
217												1370.25	133	neg		-213.667	128.943	neg	undersampled	919.25	532.883	neg
218								2089.5	781.921	neg		2074	326.24	neg		-377.333	42.6654	neg		665.75	558.913	neg
219								2509	494.697			1459.5	137.163	neg		-128	80.8022	neg		753	520.529	neg
								1560	539.964	neg
220								2391	973.412			1792.5	83.8908	neg		-162	184.659	neg		901.5	149.047	neg		676.5	390.58	neg
								1773.5	1549.5	neg
221								5757.5	2160.89	pos		3016	382.77	pos		-9.33333	141.005	pos		1370.25	368.11	pos
								5639.5	2545.13
222								1883.5	715.965			1375	578.925	neg		-448.667	160.266	neg		618	515.892	neg
								1742.5	463.476	neg
223								30736	7696.98	pos		13381.2	2515.47	pos		1308.67	263.586	neg		3577	1331.01	neg
224								2795.5	578.569	neg		1756.75	184.848	neg		-177	133.551	neg	undersampled	801.75	397.762	neg
225								1404.5	397.503	neg		1123.25	461.286	neg		-1174.67	522.335	neg		1098	221.108	neg		1401.75	321.093	neg
226								1511.25	585.559	neg		1860.25	148.935	neg		-575.667	342.602	neg		710	546.978	neg		1417.67	506.164	neg
227								1366	1101.38	neg	oversampled	2121	108.594	neg		-558.333	542	neg		838.5	381.843	neg
228								1374.75	594.022			1102	429	neg		-430	267.393	neg		606.25	230.78	neg
								386.25	202.569
								950	1103.63	neg
229								2153.25	1020.51	neg		1293.75	295.861	neg		-2048.33	1108.83	neg	undersampled	812.75	379.796	neg
								1610	211.238
								629.5	985.344
230								535.5	530.181	neg		1518.75	215.568	neg		-1116	449.37	neg		709	452.212	neg
								529.75	1109.38
								477.75	1341.74
231								1274.75	628.604	neg		1663.5	211.014	neg		-1579.67	553.455	neg		833	570.24	neg		1272.5	431.667	neg
232								755	791.226			1659.75	754.049	neg		-2128.33	956.952	neg		698.75	286.559	neg		871.25	589.745	neg
								475	866.69	neg				neg								neg
233								2466.75	648.058	neg		1668.25	137.495	neg		-784	514.604	neg		465.75	587.073	neg
								2266.25	995.112
234								1458.5	501.308			1665.75	653.288	neg		-462.667	227.381	neg		637	387.015	neg		1445.25	176.099	neg
								1404.25	799.132	neg				neg								neg
235								2712.25	184.67	neg		1618.25	320.085	neg		-87.3333	88.3421	neg	undersampled	559.5	513.523	neg
								2145.75	339.89
236								1013	423.557	neg		5058.75	1561.27	pos		-1313.67	726.314	neg	undersampled	887.25	65.4898	neg
237								10142	3132.84	pos		3916.5	524.576	pos		241	47.634	pos	undersampled	909	451.108	neg
								8902.75	2492.01
								19520	5916.76
238								95.75	1082.22	neg		1252.75	403.001	neg		-1472	598.028	neg		719.75	298.528	neg
239								2182.5	838.57	neg		1619.5	267.046	neg		-1563.33	631.156	neg		413	562.978	neg		1067.5	397.557	neg
								2083.5	659.001
								1088.75	504.582
240								8132	2684.04	pos		6739	1042.16	pos		391.667	378.462	neg		1773.5	642.741	pos
241								260.5	1123.18	neg		1216.5	338.314	neg		-1608.67	801.212	neg		646.25	324.165	neg		1040	241.874	neg
242								1326	846.245	neg		1463	134.851	neg		-1086.67	267.582	neg	undersampled	840.5	559.788	neg
243								2333.75	562.846	neg		1529	297.97	neg		-1940.67	997.242	neg		568.25	609.065	neg
244								1420.5	128.646	neg		2080.75	63.5157	neg		-1076.67	886.569	neg		1090.25	717.178	neg		1193.5	444.601	neg
245								3104.5	472.803	neg		1803.75	392.44	neg		-130.667	183.211	neg		1202.25	151.125	neg		1153.25	352.355	neg
246								2957.25	237.511	neg		1549.25	115.017	neg		-255.333	183.056	neg		442.75	462.185	neg		1027.25	84.4684	neg
247								1288.25	688.33	neg		1275	538.653	neg		-1154.33	701.577	neg		656.75	350.181	neg
248								2236.75	583.018			1609.75	331.994	neg		-1302.33	712.622	neg		871.25	450.443	neg		1465.5	150.177	neg
								1139.5	640.89	neg
249								4016.5	1051.38	pos		1422.5	663.888	neg		-938	597.199	neg		572	384.919	neg		1117	330.354	neg
Serum samples were available as multiple aliquots in the serotheque and tested multiple time. Results in blue were not considered.
Samples from the COVID-19 negative cohort with signal above threshold on the Roche reference assay. Results in red were not considered.
Samples indicated as undersampled or oversampled were not considered.
